# Supplementary material for: Staphylococcal superantigen-like protein 10 induces necroptosis through TNFR1 activation of RIPK3-dependent signal pathways
Source: Commun Biol. 2022 Aug 12;5:813. doi: 10.1038/s42003-022-03752-8 (PMC9374677; doi:10.1038/s42003-022-03752-8)
Supplement: Supplementary file 4 — Supplementary Data 1 [file 42003_2022_3752_MOESM4_ESM.xlsx]

## Sheet: Fig. 1
Fig. 1a
					HEK293T								HUVEC
				1 DAY			2 DAYS					1 DAY			2 DAYS
	Concentration (μM)
	0		0.665	0.666	0.639	0.911	1.014	0.691			0.665	0.665	0.664	0.911	0.812	0.882
	0.05		0.683	0.67	0.684	0.84	0.891	0.768			0.647	0.653	0.651	0.924	0.803	0.91
	0.5		0.67	0.691	0.72	0.881	0.836	0.744			0.632	0.634	0.644	0.783	0.777	0.85
	1		0.693	0.7	0.662	0.753	0.699	0.667			0.62	0.597	0.606	0.727	0.759	0.793
	2		0.903	0.76	0.713	0.606	0.613	0.615			0.63	0.604	0.6	0.467	0.469	0.489
	4		0.674	0.695	0.676	0.568	0.553	0.552			0.612	0.624	0.624	0.359	0.339	0.33
	SSL7		0.692	0.739	0.667	0.843	0.846	0.966			0.694	0.701	0.702	0.813	0.85	0.874
Fig. 1b		hek293t
			Ctrl	Ctrl	Ctrl	SSL7	SSL7	SSL7	SSL10	SSL10	SSL10
		AV-/PI-	92.8	92.3	91.2	93.2	93.9	91.7	65.8	50.7	63
		PI+	7	4.5	8.3	6.6	5.6	7.7	31.2	44.8	34.2
Fig. 1c		HUVEC
			ctrl	ctrl	ctrl	SSL7	SSL7	SSL7	SSL10	SSL10	SSL10
		AV-/PI-	92.4	90.4	85.6	92.2	93.1	84	76.9	62.8	56.2
		PI+	6.3	6.4	10.1	6.7	6.3	15.1	20.1	31	41.8
Fig. 1e
	HEK293T	ctrl	WT	ssl7-ko	ssl10-KO	ssl10 res	MAX
		0.235	0.524	0.563	0.415	0.504	2.9
		0.2	0.635	0.603	0.45	0.574	2.862
		0.3	0.5912	0.577	0.481	0.565	2.938
	huvec
		0.211	0.491	0.526	0.361	0.472	2.712
		0.187	0.621	0.578	0.447	0.567	2.861
		0.246	0.499	0.553	0.382	0.512	2.563
Fig. 1f	293T	Ctrl	SSL7	SSL10	Z-VAD-fmk+SSL10		MAX
		0.31	0.453	1.08	0.987		2.53
		0.255	0.28	0.9405	0.835		2.641
		0.261	0.36	0.987	0.734		2.42
	huvec	0.206	0.235	0.656	0.564		2.386
		0.265	0.297	0.545	0.393		2.43
		0.145	0.177	0.44	0.384		2.342

## Sheet: Fig. 2
Fig. 2a
		Ctrl	SSL7	SSL10	Nec-1s	GSK'872	MAX
	HEK293T	0.346	0.355	1.186	0.786	0.419	3.012
		0.273	0.264	1.075	0.724	0.308	2.893
		0.265	0.3	0.91	0.962	0.382	2.987
	HUVEC	0.274	0.307	0.613	0.468	0.305	2.456
		0.201	0.226	0.731	0.54	0.239	2.635
		0.245	0.285	0.501	0.388	0.298	2.535
Fig. 2b		Ctrl	SSL7	SSL10	Ripk1-/-g1	Ripk1-/-g2	Ripk3-/-g1	Ripk3-/-g2	Mlkl-/-g1	Mlkl-/-g2	MAX
		0.135	0.186	1.545	0.849	0.698	0.258	0.202	0.76	0.984	3.421
		0.284	0.295	1.24	0.855	1.019	0.442	0.421	0.681	0.888	3.483
		0.178	0.284	1.521	0.655	0.658	0.269	0.352	1.09	0.603	3.632
Fig. 2c		Ctrl	SSL7	SSL10	Ripk3-/-g1	Ripk3-/-g2	max
		0.209	0.247	0.638	0.377	0.422	2.724
		0.2689	0.33	0.673	0.434	0.282	2.619
		0.321	0.401	0.886	0.496	0.3	2.634
Fig. 2d		Ctrl	Ctrl	Ctrl	SSL7	SSL7	SSL7	SSL10	SSL10	SSL10	Ripk3-/- + SSL10	Ripk3-/- + SSL10	Ripk3-/- + SSL10
	AV-/PI-	92.8	92.3	91.2	93.2	93.9	91.7	65.8	50.7	63	90.1	83.2	85.3
	PI+	7	4.5	8.3	6.6	5.6	7.7	31.2	44.8	34.2	12.3	17.3	15.2
Fig. 2e		Ctrl				SSL10
	293T	0.312	0.316	0.29	0.402	1.387	1.164	1.033	1.303											MAX	3.196	3.196	3.196	3.196	3.196	3.196	3.196	3.196
	293T+RIPK3	0.3232	0.324	0.404	0.517	1.352	1.419	1.169	1.169												3.196	3.196	3.196	3.196	3.196	3.196	3.196	3.196
	RIPK3-KO	0.362	0.362	0.294	0.294	0.481	0.414	0.372	0.485												3.196	3.196	3.196	3.196	3.196	3.196	3.196	3.196
	RIPK3-KO+RIPK3	0.301	0.313	0.379	0.379	0.993	0.967	1.037	0.718												3.196	3.196	3.196	3.196	3.196	3.196	3.196	3.196
	MAX	3.068	3.216	3.304																							3.196

## Sheet: Fig. 3
		Fig. 3a
		HEK293T	Control	SSL7	SSL10	KN93	KN93+SSL10	MAX
			0.115	0.158	1.314	0.215	0.755	2.896
			0.241	0.251	1.353	0.304	0.573	2.793
			0.151	0.241	1.293	0.248	0.469	3.269
		HUVEC	0.218	0.278	0.616	0.301	0.377	2.395
			0.273	0.256	0.68	0.251	0.473	2.519
			0.371	0.347	0.969	0.377	0.387	2.481
		Fig. 3b	Control	SSL7	SSL10	KN93	KN93+SSL10
			71898	69824	53131	68476	63903
			75400	76509	53937	78993	73455
			75545	70566	53549	75375	83496
		Fig. 3d
		HEK293T	Control	SSL7	SSL10	csa	csa+SSL10	max
			0.123	0.169	1.406	0.326	0.649	2.798
			0.258	0.268	1.448	0.166	0.677	2.954
			0.162	0.259	1.384	0.233	0.693	2.936
		HUVEC	0.183	0.24	0.628	0.237	0.426	2.319
			0.281	0.312	0.892	0.261	0.447	2.416
			0.351	0.398	0.822	0.403	0.505	2.249
		Fig. 3e
			Control	SSL7	SSL10	Ripk3-/-+SSL10
		jc-1 aggregates(%)	98.5	97.9	69.3	95.7
			99.1	96.9	77.1	93.1
			97.51	97.8	69.4	91.9
		jc-1 monomers(%)	1.3	3.25	19.31	3.5
			1.1	2.39	20.8	5.5
			2.18	1.2	26.9	7.18

## Sheet: Fig. 4
Fig. 4a	SSL10 Concentration (μM)	Positive cells (%)
HEK293T	0	0	0	0
	0.2	6.4	7.9	1.9
	1	18.5	26.5	19.3
	2	38.8	37.5	44.8
	SSL7(2μM)	0	0	0
TNFR1-KO	0	0	0	0
	2	16.2	22	23.7
	SSL7(2μM)	0	0	0
Fig. 4b
293t	Control	SSL7	SSL10	Tnfrsf1a-/- g1	Tnfrsf1a-/- g2	MAX
	0.123	0.169	1.406	0.239	0.129	3.095
	0.258	0.268	1.448	0.286	0.286	3.114
	0.1619	0.259	1.384	0.495	0.264	3.379
huvec	0.314	0.352	0.741	0.507	0.42	2.598
	0.267	0.328	0.669	0.4325	0.492	2.493
	0.398	0.399	0.881	0.494	0.3	2.844
Fig. 4c		Ctrl			SSL7			SSL10			Tnfrsf1a-/- + SSL10
	AV-/PI-	93.8	94.3	90.2	92.2	93.4	90.7	69.8	53.7	62.1	89.1	87.2	85.3
	PI+	7.1	5.5	9.3	8.6	5.5	8.7	34.2	47.8	36.2	13.3	16.3	12.2
Fig. 4d		Ctrl	SSL7	SSL10	Tnfrsf1a-/-293T +SSL10
	jc-1 aggregates(%)	98	94.9	76.1	94.5
		99.1	96.4	69.4	93.7
		98.1	97.8	71.3	90.7
	jc-1 monomers(%)	1.2	1.8	21.1	4.7
		0.7	3.2	26.9	5.8
		1.1	1.2	27.1	8.3

## Sheet: Fig. 5
Fig. 5d
	Ctrl	SSL7	SSL10	SSL10*7	SSL7*10	MAX	2.596
	0.353	0.347	1.205	0.806	0.696	2.496
	0.243	0.24	0.988	0.556	0.712	2.516
	0.292	0.274	1.067	0.652	0.911	2.776

## Sheet: Fig. 6
Fig. 6a
	TNFR1 ECD	Δ1	Δ2	Δ3	Δ4
	0.80987	0.892034	0.288808	1.23152	0.909567
	1.12516	0.867113	0.334504	1.19571	0.969909
	1.06497	0.754433	0.49062	0.846816	1.00053
Fig. 6c
	Ctrl	SSL10	TNFR1	CRD1-DELETION	CRD2-DELETION	MAX
	0.335	0.842	0.459	0.497	0.603	2.754
	0.276	0.787	0.354	0.431	0.68	2.697
	0.308	0.879	0.412	0.546	0.788	2.586
Fig. 6h	Ctrl	SSL10	Mutant 1	MAX
	0.252	1.089	0.329	2.946
	0.275	1.124	0.298	2.768
	0.287	1.204	0.292	2.887

## Sheet: Fig. S1
	proteins		1 DAY			2 DAYS
	Ctrl	0.595	0.678	0.538	0.801	0.977	1.063
	SSL3	0.621	0.746	0.559	0.75	1.01	0.987
	SSL7	0.604	0.756	0.567	0.848	0.984	1.071
	SSL8	0.608	0.688	0.532	0.854	0.933	1.051
	SSL10	0.614	0.683	0.53	0.598	0.755	0.682
	SSL11	0.621	0.69	0.533	0.868	0.912	0.977

## Sheet: Fig. S2
			Ctrl-D0			Ctrl-D2			SSL7			SSL10			cisplain
	AV-/PI-	92.3	87.3	90.7	90.6	89.7	95.8	93.8	85.5	96	55.2	65.3	59.4	67.9	40	69
	AV-/PI+	1.8	0.2	0.1	2.3	1.1	0.6	1.5	3	0.8	3.7	2.6	15.7	0.7	0.4	0.9
	AV+/PI+	5.2	8.2	6.2	6.8	6.2	2.6	4.3	10.5	2.7	34.8	25.8	22.7	10	16.6	38
	AV+/PI-	0.6	4.3	2.9	0.3	3	1	0.4	0.9	0.5	7.3	5.2	2.2	21.4	14.7	14

## Sheet: Fig. S5
	Ctrl	TAK-242	IFNAR-IN	SSL10	TAK-242+SSL10	IFNAR-IN+SSL10	MAX
	0.305769	0.294683	0.266073	1.20251	1.14529	1.1739	2.864
	0.234602	0.268934	0.297544	1.00936	1.06658	1.1238	2.946
	0.284717	0.320432	0.294683	1.07747	0.978462	0.96303	2.773

## Sheet: Fig. S6
Fig. S6a				anti-TNFR1
	Ctrl	SSL7	SSL10	5 ng/ul	20 ng/ul	40 ng/ul	MAX
	0.205	0.248	0.987	0.912	0.601	0.571	2.946
	0.301	0.341	0.786	0.726	0.705	0.684	2.899
	0.151	0.122	0.846	0.867	0.774	0.487	3.122
Fig. S6b					MBP-TNFR1+SSL10
	Ctrl	SSL7	MBP-TNFR1	MBP+SSL10	0 uM	2 uM	10 uM	20 uM	MAX
	0.172	0.215	0.238	0.913	0.948	0.603	0.45	0.3	2.998
	0.267	0.306	0.321	0.863	0.842	0.774	0.568	0.274	2.897
	0.237	0.238	0.33	0.686	0.692	0.912	0.468	0.241	2.937
Fig. S6c
					Gla+SSL10
	Ctrl	SSL7	GST-Gla	GST+SSL10	0 uM	2 uM	10 uM	20 uM	MAX
	0.315	0.285	0.335	0.818	0.821	0.695	0.671	0.561	2.811
	0.334	0.288	0.357	0.889	0.797	0.825	0.729	0.482	2.709
	0.238	0.271	0.282	0.801	0.889	0.948	0.806	0.704	2.793
